# Supplementary material for: Immunoproteomics enable broad identification of new Aspergillus fumigatus antigens in severe equine asthma
Source: Front Immunol. 2024 Feb 29;15:1347164. doi: 10.3389/fimmu.2024.1347164 (PMC10937411; doi:10.3389/fimmu.2024.1347164)
Supplement: Supplementary file 2 [file Table_2.xlsx]

## Sheet: Tabelle1
Supplementary table 2
						Pan-Ig				IgG4/7									IgG3/5											Ctrl Pan-Ig	Ctrl IgG4/7	Ctrl IgG3/5
Isotype with group difference on 2D immunoblots or immunogenic control (Ctrl)
Protein identified A	Uniprot ID A	Described allergen B, hydrolase (hy), glycolytic (gl) activity	Rank	Recombinant protein	Spot ID	108	150	172	270	15	16	60	62	95	108	170	172	324	46	48	53	59	65	67	68	120	170	325	326	13	47	112
Alkaline protease 1	B0Y708	Asp f 13, hy	1	expressed																												x
Catalase	B0Y0G0	Asp f Catalase	1	expressed						x	x					x		x					x		x	x	x	x
Dipeptidyl-peptidase 5	B0XRV0	Asp f DDPV, hy	1	expressed		x	x	x	x	x	x	x	x	x	x		x	x			x	x	x		x	x
Probable beta-glucosidase A	B0XPE1	Asp f Glucosidase, hy, gl	1	insufficiently expressed						x	x							x	x	x	x								x
Probable mannosyl-oligosaccharide alpha-1,2-mannosidase 1B	B0XMT4	Asp f Mannosidase	1	insufficiently expressed								x									x		x		x
Alpha-galactosidase	B0YDJ1	hy	2	insufficiently expressed									x						x	x				x					x
B0XX53 Peptide hydrolase	B0XX53	hy	2	expressed										x					x	x	x			x					x
Beta-hexosaminidase	B0Y9W3	hy, gl	2	expressed															x	x									x
Class II aldolase/adducin domain protein	B0XWR5		2	expressed																						x						x
Probable alpha/beta-glucosidase agdC	B0XNL6	hy, gl	2	insufficiently expressed									x						x		x				x				x
Probable Xaa-Pro aminopeptidase pepP	B0XW47	hy	2	expressed		x							x	x	x						x		x		x	x
Telomere and ribosome associated protein Stm1, putative	B0XXQ3	hy, gl	2	insufficiently expressed																						x						x
Beta-fructo-furanosidase, putative	B0XT79	hy, gl	3	insufficiently expressed		x			x			x	x	x	x			x			x		x		x
Extracellular serine-rich protein, putative	B0XYK6		3	insufficiently expressed																										x
Glucoamylase	B0XSV7	hy, gl	3	expressed														x	x												x
Glutaminase GtaA	B0XYT5	hy	3	insufficiently expressed					x															x						x
Isopentenyl-diphosphate Delta-isomerase	B0Y8F7		3	insufficiently expressed		x			x						x
MFS peptide transporter, putative	B0YAB1		3	insufficiently expressed		x			x						x							x				x
Neutral ceramidase	B0XPL9		3	insufficiently expressed						x	x
2-methylcitrate dehydratase, putative	B0YD77		4	not attempted												x											x
60S ribosomal protein L19	B0XW91		4	not attempted					x
60S ribosomal protein L8	B0XM24		4	not attempted				x									x
Actin Act1	B0YCX7		4	not attempted				x									x											x
Actin cytoskeleton protein (VIP1), putative	B0XS41		4	not attempted				x									x
Adenosine deaminase family protein	B0XZJ8		4	not attempted														x
Alkaline phosphatase	B0XUB7		4	not attempted												x											x
B0XSR2 Peptide hydrolase	B0XSR2		4	not attempted																									x
Biotin apo-protein ligase, putative	B0XRZ9		4	not attempted																						x
Branchpoint-bridging protein	B0XXR1		4	not attempted																						x
Cdc48-dependent protein degradation adaptor protein (Shp1), putative	B0Y2W8		4	not attempted					x
Conserved lysine-rich protein, putative	B0Y4K5		4	not attempted				x									x
Cytidine deaminase	B0YA90		4	not attempted												x											x
Cytochrome c	B0XTA5		4	not attempted				x
Dienelactone hydrolase family protein	B0Y8W0		4	not attempted																						x
Dienelactone hydrolase family protein (Fragment)	B0YDQ4		4	not attempted																						x
DlpA domain protein	B0Y6S8		4	not attempted																												x
DNA-(apurinic or apyrimidinic site) lyase	B0Y4F7		4	not attempted				x									x
DUF3844 domain-containing protein	B0YA75		4	not attempted				x									x
Endo-1,3(4)-beta-glucanase	B0XND8		4	not attempted					x
Endo-1,3(4)-beta-glucanase, putative	B0Y002		4	not attempted					x
Exo-beta-1,3-glucanase, putative	B0XLY8		4	not attempted																										x
F1F0-ATP synthase regulatory factor Stf2, putative	B0Y5C4		4	not attempted												x											x
FAD-dependent oxygenase, putative	B0XX33		4	not attempted																					x
Formate dehydrogenase	B0YCV9		4	not attempted				x									x
Glutathione reductase	B0XNK7		4	not attempted																		x
GMC oxidoreductase, putative	B0XWP4		4	not attempted																						x
Heat shock protein Hsp30/Hsp42, putative	B0XZX3		4	not attempted				x									x
Hydrolase, putative	B0XU31		4	not attempted															x												x
Imidazoleglycerol-phosphate dehydratase	B0YCY2		4	not attempted																												x
Mannose-1-phosphate guanylyltransferase	B0XWD0		4	not attempted																						x
mRNA splicing factor RNA helicase (Cdc28), putative	B0XW67		4	not attempted		x									x
NIPSNAP family protein	B0XYX2		4	not attempted				x									x
PH domain protein	B0Y7I2		4	not attempted					x
Phosphatidylglycerol/phosphatidylinositol transfer protein	B0XSG4		4	not attempted																							x
Phosphatidylinositol transporter, putative	B0XY11		4	not attempted												x											x
Polyadenylate-binding protein	B0XND2		4	not attempted												x											x
Pre-mRNA-splicing factor 18	B0XP78		4	not attempted																						x
Prenylcysteine lyase, putative	B0XY65		4	not attempted					x
Probable alpha-galactosidase B	B0Y224		4	not attempted																				x
Probable beta-glucosidase M	B0XPB8		4	not attempted																	x
Probable glucan endo-1,3-beta-glucosidase eglC	B0XXF8		4	not attempted																				x
PWWP domain protein	B0YA06		4	not attempted					x																							x
RAS small monomeric GTPase RasA	B0Y0W7		4	not attempted				x									x
RNA helicase	B0XSA8		4	not attempted				x									x
Stomatin family protein	B0XWF8		4	not attempted				x									x
Sulfate transporter, putative	B0XWF5		4	not attempted				x									x
Translational initiation factor 2 beta	B0XYD2		4	not attempted				x									x
tRNA (guanine(9)-N1)-methyltransferase	B0XYB7		4	not attempted					x
Uncharacterized protein	B0YCA5		4	not attempted																				x
Uncharacterized protein	B0Y9A3		4	not attempted				x									x
Uncharacterized protein	B0XUM0		4	not attempted												x											x
Uncharacterized protein	B0Y4A6		4	not attempted										x
Uncharacterized protein	B0Y7X1		4	not attempted				x									x
Uncharacterized protein	B0YEC6		4	not attempted				x									x
UPF0023 family protein	B0XM81		4	not attempted				x									x
Vacuolar protein sorting/targeting protein 10	B0YA89		4	not attempted					x																	x
Vacuolar protein sorting-associated protein 17	B0Y3M2		4	not attempted				x									x
Woronin body protein HexA, putative	B0Y434		4	not attempted		x			x						x
WW domain protein	B0YEN0		4	not attempted		x									x
A Asp f CBS 144.89, B Uniprot based information
